# Supplementary material for: Compare the Effect of Inhaled Corticosteroids and Systemic Corticosteroids on Sputum Microbiome of AECOPD
Source: Front Med (Lausanne). 2021 Feb 26;8:637246. doi: 10.3389/fmed.2021.637246 (PMC7952309; doi:10.3389/fmed.2021.637246)
Supplement: Supplementary file 1 [file Table_1.XLS]

Sample ID	OTU	ACE	Chao1	Simpson	Shannon	Coverage
A10a	266	285.327567	283.032258	0.096051	2.896017	0.999697
A10b	134	150.626706	157.100000	0.120756	2.591407	0.999735
A10c	58	223.714228	163.600000	0.416282	1.175133	0.999624
A11a	267	283.179380	290.882353	0.081408	3.151485	0.999598
A11b	274	289.416167	292.454545	0.114814	2.924825	0.999621
A11c	257	276.982028	273.533333	0.082042	3.151939	0.999590
A12a	266	288.103277	294.333333	0.175329	2.593739	0.999509
A12b	141	158.253649	166.666667	0.128257	2.595395	0.999735
A12c	55	115.536575	76.083333	0.487620	1.046700	0.999748
A13a	218	236.210223	240.235294	0.459678	1.670286	0.999736
A13b	206	228.714680	237.166667	0.254095	1.800434	0.999685
A13c	57	90.268226	76.000000	0.613254	0.899507	0.999790
A14a	258	287.251865	291.833333	0.103026	3.695314	0.999375
A14b	178	196.878686	199.428571	0.071499	3.135644	0.999713
A15a	249	266.217164	266.550000	0.107015	2.830762	0.999751
A15b	198	236.586568	239.000000	0.185486	2.283740	0.999625
A15c	107	145.545790	134.142857	0.139403	2.472471	0.999750
A16a	219	247.555977	245.037037	0.265770	1.877094	0.999642
A16b	205	262.641069	266.107143	0.310970	1.690327	0.999439
A16c	114	148.586972	149.200000	0.247298	1.940790	0.999606
A17a	195	229.743741	243.000000	0.130184	2.912087	0.999656
A17b	87	168.330376	129.272727	0.226433	1.919372	0.999615
A17c	84	167.032302	124.071429	0.200174	1.949319	0.999590
A19a	154	193.442217	187.681818	0.178857	2.211390	0.999658
A19b	253	307.599140	304.130435	0.073742	3.176017	0.999551
A19c	125	163.574871	153.956522	0.247055	1.965759	0.999564
A1a	211	241.640038	239.500000	0.081906	2.879891	0.999634
A1b	95	304.851193	126.000000	0.138808	2.372610	0.999687
A1c	249	306.966387	292.170732	0.080131	3.022244	0.999421
A20a	134	208.328176	217.250000	0.262476	1.770992	0.999679
A20b	181	200.050851	203.555556	0.278843	1.824221	0.999743
A20c	105	144.458887	133.333333	0.259427	1.821250	0.999588
A21a	241	247.561935	250.000000	0.043739	3.953544	0.999880
A21b	156	213.019279	192.250000	0.160717	2.438729	0.999682
A21c	273	281.265899	285.363636	0.048102	3.837061	0.999732
A24a	176	189.409328	186.687500	0.081749	3.032425	0.999789
A24c	114	142.787046	145.909091	0.179375	2.088566	0.999668
A26a	209	241.729596	252.157895	0.138023	2.621757	0.999503
A26b	246	257.209542	259.588235	0.197301	2.611289	0.999655
A26c	98	194.897443	168.200000	0.137157	2.519657	0.999652
A27a	121	160.371352	159.500000	0.076631	2.948824	0.999709
A28a	100	122.509901	115.954545	0.927303	0.234353	0.999720
A28c	190	218.728983	223.681818	0.829320	0.552941	0.999567
A29a	88	138.951161	125.400000	0.457512	1.118687	0.999634
A29b	147	163.911845	161.250000	0.100117	2.991386	0.999757
A29c	164	173.161558	175.142857	0.233931	2.807138	0.999668
A2a	313	319.528228	320.857143	0.035177	4.404683	0.999853
A2b	271	291.024423	306.062500	0.114302	2.783206	0.999688
A2c	111	182.148615	163.928571	0.288032	1.639565	0.999546
A30a	150	167.122233	167.272727	0.066932	3.283674	0.999750
A31a	279	296.666377	301.894737	0.224052	2.352549	0.999655
A32a	209	211.618041	213.666667	0.094581	3.007658	0.999885
A32c	93	150.685979	131.153846	0.975474	0.108862	0.999666
A33a	121	140.414429	144.000000	0.218442	1.970197	0.999723
A34a	170	180.911807	185.111111	0.067555	3.262782	0.999808
A34b	83	130.898888	109.250000	0.171213	2.213447	0.999684
A34c	92	155.072263	138.000000	0.181568	2.264723	0.999658
A35a	100	147.096721	132.500000	0.185621	2.177439	0.999696
A36a	102	154.417042	129.600000	0.109736	2.607002	0.999710
A36b	120	174.331632	162.000000	0.100340	2.728027	0.999685
A37a	130	212.698367	190.200000	0.499967	1.385814	0.999504
A37c	106	118.376349	114.500000	0.581062	1.233998	0.999802
A38a	176	199.205229	191.000000	0.079057	2.991462	0.999689
A38b	185	196.649857	204.125000	0.071693	3.299866	0.999799
A3a	214	263.404055	274.055556	0.107533	2.832591	0.999526
A3b	228	254.633960	251.375000	0.089495	2.979774	0.999673
A3c	104	122.737579	119.789474	0.584866	1.098212	0.999723
A41a	153	173.398416	168.789474	0.153470	2.517782	0.999705
A41b	135	155.110967	154.461538	0.131140	2.538268	0.999725
A41c	141	175.116757	168.352941	0.135413	2.502801	0.999624
A4a	241	257.527134	258.105263	0.120304	2.891475	0.999753
A4b	226	230.743139	232.500000	0.150726	2.537004	0.999879
A4c	209	213.577720	214.000000	0.102577	2.780563	0.999888
A5a	221	239.355298	235.000000	0.171278	2.898877	0.999741
A5b	136	159.887562	178.857143	0.114841	2.726650	0.999686
A5c	134	169.195809	179.769231	0.158118	2.175791	0.999579
A6a	142	181.734186	179.000000	0.152867	2.231351	0.999538
A6b	130	174.652044	171.166667	0.160320	2.194515	0.999521
A7a	194	226.891489	227.115385	0.088198	2.801333	0.999600
A7b	182	221.455518	209.750000	0.110568	2.822439	0.999649
A7c	130	157.800930	146.730769	0.184911	2.083357	0.999638
A8a	344	352.231681	353.500000	0.049461	3.772703	0.999816
A8b	243	272.716535	280.434783	0.126585	2.699907	0.999608
A8c	285	298.485698	303.900000	0.081327	3.084105	0.999621
A9a	242	282.617580	287.120000	0.180140	2.481045	0.999507
A9b	289	316.506663	315.451613	0.171347	2.584678	0.999352
A9c	249	275.659993	279.875000	0.244570	2.132929	0.999331
